# Supplementary material for: Impact of Hepatitis B Virus Coinfection on Human T-Lymphotropic Virus Type 1 Clonality in an Indigenous Population of Central Australia
Source: J Infect Dis. 2018 Oct 11;219(4):562–7. doi: 10.1093/infdis/jiy546 (PMC6350946; doi:10.1093/infdis/jiy546)
Supplement: Supplemental_Table_2 [file jiy546_suppl_supplemental_table_2.xlsx]

## Sheet: 20180612_supp_table02
Patient code	HTLV-1 clinical category	HTLV-1 WB result	HTLV-1 proviral copies per million T- cells	Total number of unique integration sites	Total number of sisters	Oligoclonality index	HBV status	HBV-VL (IU/mL)	qHBsAg (IU/mL)	HbeAg	Strongyloides status	Sequencing date	Sexe	Age
Mono2	AC	Positive	61013.5	47	128	0.373	Negative	NA	NA	NA	Negative	2014	F	47
Mono4	AC	Positive	32646.6	11	27	0.3852	Negative	NA	NA	NA	Negative	2014	M	54
Mono5	AC	Positive	11524	34	63	0.3102	Negative	NA	NA	NA	Negative	2014	F	48
Mono6	AC	Positive	18159.5	27	69	0.408	Negative	NA	NA	NA	Negative	2014	M	54
Mono7	AC	Positive	55359.6	57	122	0.3481	Negative	NA	NA	NA	Negative	2014	M	39
Mono9	AC	Positive	86675.7	83	200	0.4301	Negative	NA	NA	NA	Negative	2014	F	55
Mono10	AC	Positive	32837	44	99	0.2802	Negative	NA	NA	NA	Negative	2014	F	55
Mono11	AC	Positive	6306.54	14	39	0.4714	Negative	NA	NA	NA	Negative	2014	F	38
Mono12	AC	Positive	58708.9	79	249	0.4561	Negative	NA	NA	NA	Negative	2014	M	42
Mono13	AC	Positive	50381.9	185	310	0.3011	Negative	NA	NA	NA	Negative	2014	M	62
Mono14	AC	Positive	80343.9	143	351	0.4994	Negative	NA	NA	NA	Negative	2014	F	47
Mono15	AC	Positive	2704.15	34	77	0.3774	Negative	NA	NA	NA	Negative	2016	M	36
Mono16	AC	Positive	91432.1	248	473	0.3515	Negative	NA	NA	NA	Negative	2014	F	48
Mono17	AC	Positive	11969.2	19	55	0.3859	Negative	NA	NA	NA	Negative	2016	M	65
Mono18	AC	Positive	73338	73	116	0.2519	Negative	NA	NA	NA	Negative	2014	M	33
Mono19	AC	Positive	101339	84	191	0.3784	Negative	NA	NA	NA	Negative	2014	M	29
Mono20	AC	Positive	4540.46	8	16	0.4107	Negative	NA	NA	NA	Negative	2014	F	28
Mono21	AC	Positive	118173	41	93	0.364	Negative	NA	NA	NA	Negative	2014	M	46
Mono22	AC	Positive	36087.6	7	45	0.5407	Negative	NA	NA	NA	Negative	2014	F	49
Mono23	AC	Positive	20444.4	13	34	0.3578	Negative	NA	NA	NA	Negative	2014	M	57
Mono24	AC	Positive	68859.7	26	87	0.543	Negative	NA	NA	NA	Negative	2014	M	63
Mono25	AC	Positive	27001.7	12	32	0.4034	Negative	NA	NA	NA	Negative	2014	M	48
Co1	AC	Positive	2315	44	133	0.4338	Positive	71	298	Negative	Negative	2016	F	48
Co2	AC	Positive	1825	38	136	0.4873	Positive	34	48	Negative	Negative	2016	F	64
Co3	AC	Positive	12050	148	700	0.6785	Positive	15	445	Negative	Negative	2016	F	60
Co4	AC	Positive	36350	374	1931	0.7381	Positive	263	53	Negative	Negative	2016	M	61
Co5	AC	Positive	2035	17	51	0.5417	Positive	15	82	Negative	Not available	2016	M	55
Co6	AC	Positive	103050	733	2271	0.5043	Positive	73	13	Negative	Negative	2016	F	54
Co7	AC	Positive	7735	98	345	0.4475	Positive	283	16	Negative	Negative	2016	F	54
Co8	AC	Positive	45400	200	589	0.5315	Positive	15	4129	Negative	Negative	2016	M	63
Co9	AC	Positive	122727	900	2350	0.4672	Positive	15	5	Negative	Negative	2016	M	61
Co10	AC	Positive	7760	85	195	0.428	Positive	41	26	Negative	Negative	2016	M	54
Co11	AC	Positive	15300	793	2072	0.4926	Positive	20	45	Negative	Negative	2016	F	49
Co12	AC	Positive	25721.7	352	1172	0.5179	Positive	2146	4420	Negative	Negative	2016	M	62
Co13	AC	Positive	17979.6	123	280	0.4302	Positive	15	6	Negative	Equivocal	2016	M	51
Co14	AC	Positive	15845.5	138	344	0.4168	Positive	15	17	Negative	Negative	2016	M	64
Co15	AC	Positive	39200	267	530	0.403	Positive	32	27	Negative	Equivocal	2016	M	64
Co16	AC	Positive	46600	153	983	0.7128	Positive	20	Not available	Negative	Negative	2016	M	51
