# Supplementary material for: Impact of Hepatitis B Virus Coinfection on Human T-Lymphotropic Virus Type 1 Clonality in an Indigenous Population of Central Australia
Source: J Infect Dis. 2018 Oct 11;219(4):562–7. doi: 10.1093/infdis/jiy546 (PMC6350946; doi:10.1093/infdis/jiy546)
Supplement: Supplemental_Table_3 [file jiy546_suppl_supplemental_table_3.xlsx]

## Sheet: Integration Sites
Patient code	Chromosome	Insertion site (hg18)	Strand	Sisters
Mono2	1	33837750	R	2
Mono2	6	6717699	R	9
Mono2	6	106047329	F	3
Mono2	9	106556927	R	2
Mono2	4	59375466	F	2
Mono2	13	24765136	F	4
Mono2	1	34120860	F	2
Mono2	13	46739891	F	7
Mono2	6	45957382	R	3
Mono2	11	23785882	F	3
Mono2	X	131001457	R	1
Mono2	5	9258146	F	2
Mono2	6	148414698	F	6
Mono2	19	20824039	R	3
Mono2	X	76309827	F	4
Mono2	X	37117538	F	2
Mono2	3	34450469	R	2
Mono2	9	138721800	R	2
Mono2	4	4193318	R	2
Mono2	14	105107028	R	1
Mono2	8	25484738	F	2
Mono2	16	15902314	F	3
Mono2	8	34336810	R	4
Mono2	11	27207885	F	2
Mono2	2	211042819	F	1
Mono2	18	6950749	R	1
Mono2	18	23998538	F	3
Mono2	8	136505195	F	2
Mono2	11	84423344	R	1
Mono2	15	22101923	F	9
Mono2	10	18309483	R	1
Mono2	2	16937314	F	2
Mono2	6	17788242	F	3
Mono2	11	24277331	F	2
Mono2	15	88349288	F	3
Mono2	19	32430310	F	2
Mono2	17	67358169	F	1
Mono2	14	105107464	R	10
Mono2	22	24815583	R	1
Mono2	1	188512847	F	1
Mono2	3	148735842	R	1
Mono2	5	45608805	R	1
Mono2	18	19798262	F	2
Mono2	3	163763776	F	4
Mono2	14	105107433	R	2
Mono2	9	75525555	F	1
Mono2	6	80617854	R	1
Mono4	7	73270672	R	1
Mono4	20	21798817	R	2
Mono4	6	37552833	R	1
Mono4	7	154435991	F	5
Mono4	5	120087514	R	2
Mono4	5	149639505	R	1
Mono4	11	51430025	R	1
Mono4	13	54829490	R	2
Mono4	4	146780162	R	4
Mono4	13	68762028	F	2
Mono4	2	61560275	F	6
Mono5	14	61298587	F	1
Mono5	18	19132229	F	3
Mono5	18	19132239	F	1
Mono5	21	26223707	F	3
Mono5	20	36966151	R	1
Mono5	X	87142813	F	1
Mono5	8	82826336	F	1
Mono5	22	43053566	R	1
Mono5	12	38370435	F	7
Mono5	13	67747864	F	2
Mono5	1	26184255	F	3
Mono5	6	49531326	R	3
Mono5	21	20666301	R	2
Mono5	12	16679704	R	1
Mono5	8	145089519	F	1
Mono5	17	66532984	R	1
Mono5	2	134764368	F	3
Mono5	11	62028398	F	1
Mono5	16	76463292	F	3
Mono5	2	76434530	R	3
Mono5	13	58129734	R	1
Mono5	8	43215267	F	1
Mono5	X	115258628	F	3
Mono5	X	150499408	F	1
Mono5	10	127512001	F	2
Mono5	2	134764444	F	1
Mono5	12	53762720	R	1
Mono5	3	97379888	R	1
Mono5	4	128393116	R	1
Mono5	15	24862879	R	1
Mono5	2	186624103	R	2
Mono5	4	8022267	R	2
Mono5	4	77196462	R	2
Mono5	11	3353421	R	2
Mono6	7	72766958	R	1
Mono6	15	65671904	R	2
Mono6	6	93665709	F	1
Mono6	13	18791128	R	2
Mono6	5	115420394	F	1
Mono6	8	66227100	F	8
Mono6	7	137336653	R	2
Mono6	1	206917179	R	3
Mono6	7	62239650	F	3
Mono6	5	17198442	F	3
Mono6	7	25942508	F	6
Mono6	19	52416914	F	1
Mono6	4	64347504	R	1
Mono6	11	28939973	R	1
Mono6	12	92664687	R	3
Mono6	16	65608146	F	6
Mono6	1	104129296	F	4
Mono6	13	97980251	R	4
Mono6	13	21775316	R	1
Mono6	1	94915194	R	1
Mono6	4	116083009	F	5
Mono6	4	31546937	R	1
Mono6	X	86969951	R	1
Mono6	15	55129978	F	1
Mono6	21	33993980	F	1
Mono6	1	79124735	R	5
Mono6	2	240029256	R	1
Co1	7	101885634	R	8
Co1	1	238875419	R	2
Co1	3	171549835	R	2
Co1	2	28485704	F	2
Co1	21	42472396	F	5
Co1	15	33563330	R	8
Co1	6	45660379	F	5
Co1	4	73622716	F	7
Co1	3	85794069	F	2
Co1	18	50579503	R	5
Co1	12	80717937	R	1
Co1	7	46543376	F	1
Co1	13	76165025	R	3
Co1	3	115152802	F	1
Co1	12	51087565	F	5
Co1	2	193088453	F	1
Co1	4	75189913	F	2
Co1	15	89220164	R	6
Co1	8	63767777	R	1
Co1	1	66928958	R	10
Co1	8	66637764	R	3
Co1	9	6563242	R	1
Co1	14	52231106	F	4
Co1	1	32194643	F	4
Co1	3	40005843	R	4
Co1	3	67649965	F	1
Co1	10	38816755	R	1
Co1	4	65480336	F	1
Co1	7	51078081	F	1
Co1	5	60371498	F	3
Co1	12	63646710	F	1
Co1	8	73467562	F	3
Co1	9	84273473	F	1
Co1	14	23179389	F	1
Co1	11	19656462	F	4
Co1	22	20631344	R	1
Co1	22	41861575	R	3
Co1	12	44104656	F	1
Co1	12	403678	R	4
Co1	16	3906955	R	1
Co1	7	153160354	F	1
Co1	10	12807598	F	10
Co1	X	136663682	F	1
Co1	4	7392617	F	1
Co2	6	18892464	R	6
Co2	1	63562908	R	1
Co2	1	103133727	F	4
Co2	4	159960312	F	6
Co2	7	5449627	R	1
Co2	21	9719901	F	1
Co2	1	174247917	R	5
Co2	6	81509712	F	1
Co2	20	48601073	F	3
Co2	15	43996947	R	3
Co2	5	42356460	R	21
Co2	15	96707419	R	3
Co2	9	20339209	F	14
Co2	2	152570418	R	2
Co2	4	79882670	F	1
Co2	20	43608987	R	1
Co2	1	80621665	R	1
Co2	21	16705943	F	1
Co2	1	194953210	R	3
Co2	16	44964500	R	1
Co2	19	52193345	R	1
Co2	10	22550259	R	5
Co2	X	126686660	F	8
Co2	2	60139955	F	8
Co2	7	38781183	F	1
Co2	X	96192207	R	1
Co2	X	128970662	R	5
Co2	X	35449996	R	1
Co2	16	61223463	F	2
Co2	14	28105237	R	3
Co2	5	105818346	R	3
Co2	2	91681192	R	2
Co2	14	42966493	F	4
Co2	3	160324060	R	3
Co2	8	90340002	F	3
Co2	1	117713288	R	5
Co2	11	25013660	F	1
Co2	11	40579195	R	1
Co3	10	7069228	R	4
Co3	2	88825478	R	5
Co3	3	79712938	R	4
Co3	4	67277406	R	4
Co3	5	172190158	F	4
Co3	1	17813682	R	4
Co3	2	100802568	R	4
Co3	17	59712991	F	2
Co3	18	39614922	R	2
Co3	19	18468805	F	2
Co3	19	53981120	F	2
Co3	3	193597826	F	5
Co3	21	21696264	R	2
Co3	13	52089393	F	1
Co3	16	547096	F	5
Co3	15	43716876	F	2
Co3	11	50607055	F	3
Co3	11	37072501	R	3
Co3	13	102140113	F	3
Co3	15	72792272	F	3
Co3	17	53817429	R	3
Co3	10	101926941	R	4
Co3	16	58985309	R	5
Co3	13	93246631	R	30
Co3	11	56366331	F	3
Co3	8	61966218	R	107
Co3	22	35401232	R	1
Co3	X	153544792	F	1
Co3	10	26672654	F	2
Co3	12	119293595	R	8
Co3	13	88207116	R	2
Co3	13	68522462	R	2
Co3	11	110890860	F	4
Co3	13	81579015	R	2
Co3	11	46674195	R	5
Co3	13	28555302	R	2
Co3	13	39400257	R	2
Co3	14	44202737	R	2
Co3	9	3112339	R	1
Co3	10	109321833	R	1
Co3	X	118560433	F	9
Co3	10	60817732	R	1
Co3	10	19589729	F	1
Co3	20	26021164	R	2
Co3	10	971056	F	1
Co3	13	60260270	R	2
Co3	1	244707634	R	1
Co3	13	55685001	F	2
Co3	4	46031279	R	3
Co3	5	179212984	R	3
Co3	2	146076766	F	1
Co3	2	78599979	R	1
Co3	2	3152716	R	1
Co3	2	135922813	F	1
Co3	1	98461269	F	2
Co3	1	56882902	F	2
Co3	1	161688573	R	2
Co3	18	19912334	F	3
Co3	10	16772547	F	4
Co3	3	51480229	F	2
Co3	4	130003231	F	2
Co3	13	90560969	R	4
Co3	16	19921745	F	4
Co3	18	34410379	R	1
Co3	18	70110637	F	1
Co3	8	1602670	R	2
Co3	8	60881592	F	2
Co3	8	54521494	R	2
Co3	2	4277152	F	11
Co3	13	19323516	F	2
Co3	5	41746921	F	1
Co3	5	112334691	F	1
Co3	6	161417437	F	1
Co3	6	77597115	F	1
Co3	4	61572932	F	5
Co3	9	74608621	F	5
Co3	5	77494925	F	5
Co3	9	133226779	R	1
Co3	7	110655134	R	3
Co3	13	19935982	R	1
Co3	13	43260098	R	1
Co3	10	126101293	F	1
Co3	14	26823185	R	1
Co3	10	108007044	F	1
Co3	16	52665769	F	1
Co3	21	22447374	R	2
Co3	22	47545503	F	2
Co3	1	229178242	R	1
Co3	1	65636079	R	1
Co3	1	185850968	R	1
Co3	19	35851449	R	223
Co3	7	43870194	R	7
Co3	13	42013404	R	7
Co3	19	9930191	F	1
Co3	14	100981904	R	1
Co3	4	152077996	F	1
Co3	16	81808935	F	1
Co3	5	43057114	R	1
Co3	16	58451507	R	1
Co3	16	60601071	F	1
Co3	17	49732499	F	1
Co3	17	29845227	F	1
Co3	17	65179911	R	1
Co3	18	22595562	F	1
Co3	13	31189571	F	1
Co3	13	84970615	R	1
Co3	4	58755434	R	1
Co3	7	141157612	R	2
Co3	4	41019570	F	2
Co3	5	25570490	R	1
Co3	4	93950140	R	1
Co3	4	26522095	F	1
Co3	11	39805924	R	1
Co3	2	138610826	F	3
Co3	7	131079179	R	1
Co3	7	7209469	R	1
Co3	7	88578729	R	1
Co3	22	21524225	R	3
Co3	12	102552288	F	4
Co3	13	38744425	F	1
Co3	6	50539937	R	2
Co3	4	18232914	F	2
Co3	3	83823393	R	1
Co3	3	22630262	R	3
Co3	2	112373728	F	1
Co3	2	11191219	F	1
Co3	20	52371163	F	3
Co3	12	36344111	R	1
Co3	4	36532557	R	3
Co3	13	34075854	R	1
Co3	4	189317585	F	5
Co3	12	17364563	R	1
Co3	4	82277918	F	1
Co3	4	152925203	F	1
Co3	22	27075431	R	3
Co3	X	67424310	F	2
Co3	21	27691356	R	3
Co3	22	37160087	F	3
Co3	11	60540702	R	1
Co3	1	205683063	R	2
Co3	3	186107591	R	7
Co3	2	232719043	F	1
Co3	2	197183138	R	1
Co3	2	168978634	R	7
Co3	1	189241710	R	1
Co3	2	117831606	F	2
Co3	16	60099577	F	6
Co3	11	48065476	F	1
Mono7	4	160076940	F	1
Mono7	4	44230109	R	1
Mono7	2	183525984	F	1
Mono7	X	72709151	F	2
Mono7	4	154166316	F	1
Mono7	3	102335263	R	1
Mono7	2	96329020	F	1
Mono7	19	38093651	R	2
Mono7	1	39208707	F	1
Mono7	4	71808543	R	1
Mono7	19	15284034	F	2
Mono7	3	128578108	F	2
Mono7	5	180218781	R	1
Mono7	20	54415601	R	2
Mono7	4	159995082	F	1
Mono7	5	61329028	R	1
Mono7	2	212760870	F	2
Mono7	11	102620788	F	2
Mono7	21	36474540	F	1
Mono7	9	26249584	R	1
Mono7	9	138685752	F	1
Mono7	17	48949891	R	2
Mono7	11	27064724	F	2
Mono7	5	52116612	F	2
Mono7	7	11356477	F	2
Mono7	16	49904865	R	1
Mono7	6	149473688	R	2
Mono7	5	85954872	F	4
Mono7	11	128510963	F	2
Mono7	11	57129315	R	2
Mono7	9	5827280	F	1
Mono7	10	70175568	R	1
Mono7	12	88343015	R	1
Mono7	8	118724139	R	1
Mono7	2	96328951	F	6
Mono7	4	164642495	F	4
Mono7	13	25475043	F	2
Mono7	2	118183779	F	4
Mono7	1	239910250	R	4
Mono7	1	45086480	F	4
Mono7	10	32518729	R	2
Mono7	4	70139181	F	4
Mono7	4	23868930	F	2
Mono7	16	74647806	F	1
Mono7	8	94834321	R	8
Mono7	7	26287358	R	1
Mono7	10	59704691	F	2
Mono7	8	94834301	R	1
Mono7	4	118969285	R	6
Mono7	7	157568399	R	1
Mono7	14	46178258	R	3
Mono7	4	152706327	R	2
Mono7	2	31309907	F	3
Mono7	15	78567014	F	1
Mono7	14	82002360	F	3
Mono7	14	23702398	R	6
Mono7	6	68036946	R	1
Co4	7	113392328	F	1
Co4	6	62605414	R	1
Co4	7	126638190	F	1
Co4	4	142716858	R	1
Co4	6	98981592	F	1
Co4	4	25041163	R	1
Co4	4	67505503	R	1
Co4	7	47942400	R	1
Co4	15	49924685	R	1
Co4	12	102377820	F	237
Co4	3	97711856	R	1
Co4	4	104005497	F	1
Co4	15	85004370	F	1
Co4	4	59096117	F	1
Co4	15	92800449	R	1
Co4	14	20216455	F	1
Co4	4	43062777	F	1
Co4	10	56375841	R	6
Co4	3	117650700	F	1
Co4	22	44116951	F	140
Co4	15	27432769	R	1
Co4	7	51155126	F	1
Co4	15	45203797	R	1
Co4	7	62621647	F	1
Co4	20	50042684	F	1
Co4	9	110741792	R	6
Co4	13	62106656	F	1
Co4	6	81293400	R	1
Co4	14	38432297	F	1
Co4	14	30677319	R	1
Co4	14	50942757	F	1
Co4	7	54383142	R	1
Co4	7	69846056	R	1
Co4	3	60665476	R	6
Co4	22	24135035	R	1
Co4	5	35563940	R	1
Co4	7	64899325	F	1
Co4	X	127495863	R	1
Co4	21	28950846	R	22
Co4	X	64545588	F	1
Co4	7	143839974	F	1
Co4	7	152063259	F	1
Co4	22	16081388	R	1
Co4	Y	57265488	R	1
Co4	7	8256483	R	1
Co4	22	16117937	F	1
Co4	15	39779284	F	1
Co4	1	149484318	R	1
Co4	1	55419044	R	1
Co4	1	47304537	R	1
Co4	17	39520727	R	6
Co4	20	59772466	F	1
Co4	7	81055285	F	1
Co4	X	82574449	F	1
Co4	4	53151811	R	1
Co4	4	58915874	F	1
Co4	22	27422627	F	1
Co4	1	116768053	F	1
Co4	1	73720833	R	1
Co4	5	122133005	R	1
Co4	6	160358566	R	1
Co4	8	57516021	R	8
Co4	6	48092905	F	1
Co4	20	15370150	R	1
Co4	13	61884908	R	1
Co4	21	24638430	F	1
Co4	14	27548518	R	2
Co4	14	20160145	R	1
Co4	21	14436523	R	1
Co4	14	101124743	F	1
Co4	2	12860136	R	1
Co4	14	22793546	R	2
Co4	15	49134412	F	2
Co4	22	18101809	F	1
Co4	15	25585334	F	2
Co4	16	8322957	F	2
Co4	17	65938914	F	2
Co4	17	57375309	R	2
Co4	14	60194107	R	1
Co4	X	63667807	R	1
Co4	4	164276593	F	1
Co4	X	49677447	F	1
Co4	X	38757496	F	1
Co4	14	30163772	R	2
Co4	Y	14083857	F	2
Co4	16	82699779	F	1
Co4	4	45096276	F	1
Co4	17	3499762	R	1
Co4	5	94852821	R	1
Co4	5	82380309	R	1
Co4	1	108175273	R	1
Co4	18	29400999	R	2
Co4	2	117533643	F	1
Co4	2	17505639	R	1
Co4	2	105006138	F	1
Co4	2	61885570	R	1
Co4	X	150790111	R	1
Co4	5	20198049	F	1
Co4	5	81091029	F	1
Co4	3	119831775	F	1
Co4	11	36378057	F	2
Co4	6	130052048	R	1
Co4	3	17170991	F	1
Co4	12	88173614	R	2
Co4	10	27746973	R	3
Co4	10	44477272	R	3
Co4	11	21457404	R	3
Co4	11	82701886	R	3
Co4	21	33938810	F	1
Co4	13	66976036	R	3
Co4	14	32167928	R	3
Co4	14	90949585	F	3
Co4	22	32761261	F	1
Co4	15	83324353	R	2
Co4	15	90355483	F	3
Co4	15	82539084	F	3
Co4	16	27114080	F	3
Co4	X	44124146	R	1
Co4	17	28940651	R	3
Co4	4	23691337	F	1
Co4	X	62404088	R	1
Co4	4	124397779	F	1
Co4	22	15972427	F	2
Co4	X	37606602	R	2
Co4	8	35011811	F	1
Co4	8	72130664	F	1
Co4	8	105646495	F	1
Co4	8	142937400	F	1
Co4	8	70165744	F	1
Co4	8	142189822	F	1
Co4	5	76180645	F	1
Co4	5	24886035	F	1
Co4	5	108736165	R	1
Co4	5	99015519	R	1
Co4	5	165893982	R	1
Co4	5	6387777	R	1
Co4	8	112069023	R	13
Co4	2	237696256	F	1
Co4	9	71488962	F	34
Co4	5	3257627	F	1
Co4	19	57822677	R	1
Co4	1	159728881	F	8
Co4	20	48097560	R	1
Co4	20	30657099	R	1
Co4	13	55240759	R	1
Co4	13	24950855	F	2
Co4	13	34208981	F	2
Co4	5	28162167	F	9
Co4	13	31066593	R	3
Co4	14	84758022	F	1
Co4	14	76726470	R	2
Co4	14	43650674	F	2
Co4	15	99469354	R	3
Co4	3	189891019	R	1
Co4	3	113235644	R	1
Co4	3	157998342	R	1
Co4	6	68210238	F	5
Co4	16	84516820	F	3
Co4	12	80786734	R	5
Co4	19	22604098	R	3
Co4	21	20832574	F	3
Co4	7	53940652	R	1
Co4	8	111453174	R	1
Co4	8	40539661	F	1
Co4	X	55735414	R	3
Co4	2	53148364	R	44
Co4	7	22695763	R	2
Co4	1	110385282	R	1
Co4	5	51214115	F	541
Co4	8	80279449	F	2
Co4	8	100538876	F	2
Co4	9	131140110	F	2
Co4	1	108244097	R	1
Co4	10	38020077	F	2
Co4	8	42448837	R	43
Co4	10	32400533	R	2
Co4	1	154508358	F	13
Co4	19	5025153	F	1
Co4	19	14534842	F	1
Co4	19	9750831	F	1
Co4	2	50937228	F	1
Co4	19	3245941	R	1
Co4	3	53762193	F	1
Co4	12	102377835	F	2
Co4	X	46037810	F	4
Co4	2	163398773	R	2
Co4	2	113131198	F	2
Co4	2	142554443	R	2
Co4	11	26921480	F	9
Co4	3	80806018	F	2
Co4	1	163524518	R	5
Co4	1	26670201	F	5
Co4	3	30416028	R	1
Co4	3	11305690	R	5
Co4	15	23654224	R	3
Co4	5	179458077	R	5
Co4	4	106398454	F	2
Co4	9	92838203	F	5
Co4	4	85986118	R	2
Co4	12	43899258	F	5
Co4	19	520645	F	2
Co4	20	59192686	R	2
Co4	21	35354827	F	2
Co4	16	66437670	F	1
Co4	16	54122492	F	1
Co4	16	30795232	R	1
Co4	2	191873096	F	10
Co4	16	2144832	R	1
Co4	7	106597625	F	2
Co4	17	21429545	R	1
Co4	17	76374208	F	1
Co4	17	70522417	F	1
Co4	17	49446027	R	1
Co4	2	95196046	F	11
Co4	X	116126253	F	6
Co4	18	43764497	F	11
Co4	11	92913077	F	2
Co4	2	219600384	R	1
Co4	11	11136335	R	2
Co4	13	71482885	F	1
Co4	5	134584695	R	1
Co4	13	42731312	R	1
Co4	14	53955505	R	15
Co4	X	9291785	F	4
Co4	9	20912029	F	3
Co4	13	30643053	R	1
Co4	13	56161604	R	1
Co4	1	236073842	F	9
Co4	2	24417047	F	2
Co4	3	79901420	F	1
Co4	14	80069929	R	2
Co4	3	103569519	R	2
Co4	3	13412883	R	5
Co4	3	86088017	F	1
Co4	3	62823300	R	1
Co4	3	61877295	R	2
Co4	11	16256757	R	1
Co4	4	185576635	R	2
Co4	11	79743940	F	1
Co4	4	121982674	F	2
Co4	13	88162385	F	5
Co4	19	18552196	R	5
Co4	22	41274587	F	3
Co4	X	63758208	F	3
Co4	X	93034273	F	3
Co4	2	213233825	R	10
Co4	11	98889382	R	1
Co4	12	42199327	F	1
Co4	1	238509673	F	1
Co4	7	68508947	R	2
Co4	12	101408330	F	1
Co4	12	104538509	F	1
Co4	12	63542467	F	1
Co4	8	110038509	F	1
Co4	1	186457629	R	3
Co4	1	37916908	R	2
Co4	18	50717525	R	1
Co4	18	26609159	F	1
Co4	18	12151528	F	1
Co4	5	3896238	F	1
Co4	6	90660487	F	3
Co4	18	25912508	R	4
Co4	7	33904403	R	3
Co4	8	10000247	R	3
Co4	13	36179725	R	1
Co4	2	230631036	F	2
Co4	10	111761787	F	1
Co4	10	77117341	F	1
Co4	3	85675843	F	1
Co4	10	96098751	F	1
Co4	10	19710832	F	1
Co4	5	156870689	F	2
Co4	3	130439703	R	1
Co4	3	192687774	F	2
Co4	3	147751190	R	2
Co4	10	22326159	F	1
Co4	10	2612090	R	12
Co4	3	145731760	R	5
Co4	11	54903548	R	1
Co4	11	118089426	F	1
Co4	4	29920017	F	2
Co4	4	13142382	F	2
Co4	16	58411182	R	1
Co4	16	80706781	F	1
Co4	13	25311325	F	1
Co4	6	112530548	R	2
Co4	19	24002675	R	5
Co4	12	80809051	R	1
Co4	11	5747138	F	1
Co4	11	49051520	F	2
Co4	1	9638740	R	4
Co4	3	126080868	R	4
Co4	3	171026481	F	4
Co4	9	137363883	R	2
Co4	12	63903898	F	1
Co4	10	85799150	R	2
Co4	13	56450598	F	1
Co4	5	49668255	R	2
Co4	11	24860604	R	2
Co4	6	43478587	F	3
Co4	16	46769111	F	4
Co4	11	44115621	F	2
Co4	17	13140938	R	4
Co4	12	74196268	R	2
Co4	1	62425805	F	2
Co4	9	122583410	F	1
Co4	10	73538953	R	1
Co4	10	124142132	F	1
Co4	10	103384416	R	1
Co4	4	152120982	F	2
Co4	18	14352018	F	1
Co4	11	107845253	F	1
Co4	3	132210131	F	2
Co4	10	64175375	R	1
Co4	10	135350295	F	1
Co4	11	80892705	R	1
Co4	7	21095772	R	3
Co4	12	97878502	F	1
Co4	12	5190950	R	1
Co4	7	94343929	R	2
Co4	11	107202138	R	1
Co4	11	42010241	R	1
Co4	18	50048665	F	1
Co4	11	123983242	F	1
Co4	11	42608160	F	4
Co4	11	90722853	R	1
Co4	13	37908719	F	1
Co4	11	95587337	R	1
Co4	1	39112229	R	2
Co4	1	52292040	F	2
Co4	19	43104041	F	4
Co4	13	81821243	R	1
Co4	9	6504658	F	1
Co4	4	155062739	R	4
Co4	18	44157480	R	1
Co4	10	111833765	R	1
Co4	8	64596132	R	1
Co4	11	25295563	F	1
Co4	11	29681406	R	4
Co4	10	90634103	R	1
Co4	1	86216881	F	2
Co4	13	29881307	R	1
Co4	X	14906814	F	7
Co4	15	84653782	F	4
Co4	1	40452317	F	1
Co4	1	170398163	F	2
Co4	6	95567676	R	2
Co4	9	85297829	R	1
Co4	12	90984306	R	1
Co4	12	15077035	F	4
Co4	9	70256214	F	68
Co4	1	195264851	R	2
Co4	1	8675363	F	2
Co4	1	87118410	R	2
Co4	2	85034948	R	3
Co4	3	185828046	R	3
Co4	15	87561894	R	4
Co4	16	10673672	R	7
Co4	9	78449335	F	1
Co4	5	106849040	R	3
Co4	9	22182871	F	1
Co4	9	120399520	R	1
Co4	21	19073067	F	7
Co4	1	32092195	R	7
Co4	13	98674187	R	1
Co4	7	107597823	R	4
Co4	4	184647210	R	3
Co4	2	158456852	F	7
Co4	9	70736347	F	4
Co4	9	110102018	F	4
Co4	4	113980697	F	3
Co4	9	101052244	F	1
Co4	9	129547447	F	11
Co4	4	46092945	R	3
Mono9	8	12512667	R	3
Mono9	10	67939329	F	3
Mono9	12	104908442	R	1
Mono9	5	27808186	R	1
Mono9	6	99898459	R	3
Mono9	5	43516161	F	1
Mono9	10	34933263	F	3
Mono9	7	107934176	R	1
Mono9	14	28506315	F	1
Mono9	8	146138755	F	3
Mono9	6	48785933	F	1
Mono9	3	70146034	R	1
Mono9	3	160012326	F	1
Mono9	4	129447118	R	1
Mono9	13	22738668	F	1
Mono9	5	94960770	R	1
Mono9	10	43883325	R	1
Mono9	9	44010785	R	1
Mono9	11	25238350	F	2
Mono9	5	150091460	F	3
Mono9	13	34552254	F	1
Mono9	16	61528260	F	3
Mono9	3	34354099	F	3
Mono9	21	35919680	R	3
Mono9	3	15431154	R	1
Mono9	6	80518899	R	4
Mono9	2	238009600	R	1
Mono9	12	101264542	F	2
Mono9	15	87672909	R	1
Mono9	6	135885564	F	1
Mono9	10	87547144	F	1
Mono9	4	187457425	R	3
Mono9	1	245638671	F	2
Mono9	14	24360012	R	3
Mono9	17	40145653	F	1
Mono9	14	26560383	R	1
Mono9	3	75584481	R	1
Mono9	10	55688429	F	4
Mono9	5	88545111	R	2
Mono9	5	174872653	F	4
Mono9	17	24447746	F	1
Mono9	12	42393051	F	2
Mono9	16	63800962	F	1
Mono9	16	63389292	R	1
Mono9	7	126792649	F	1
Mono9	6	3019207	F	1
Mono9	X	129866130	R	5
Mono9	17	39764554	F	2
Mono9	15	100055513	F	3
Mono9	17	40408050	F	1
Mono9	9	21830904	R	15
Mono9	7	39267258	R	8
Mono9	2	178602390	F	1
Mono9	7	14084278	F	1
Mono9	19	1860672	R	1
Mono9	4	12020462	R	1
Mono9	4	184717098	R	1
Mono9	3	173127778	F	2
Mono9	14	33417097	R	2
Mono9	11	75794045	R	8
Mono9	18	61391369	F	2
Mono9	3	55797328	R	4
Mono9	2	154205097	R	4
Mono9	11	94068130	F	2
Mono9	17	78418366	F	1
Mono9	1	188778421	F	2
Mono9	1	34120603	R	5
Mono9	Y	11924689	F	1
Mono9	20	6170739	R	1
Mono9	14	30038104	F	2
Mono9	1	10411179	F	1
Mono9	X	131323246	R	1
Mono9	3	107794016	R	6
Mono9	18	39801955	F	2
Mono9	X	98538119	F	1
Mono9	7	67031001	F	2
Mono9	1	176271970	F	13
Mono9	19	32431313	F	1
Mono9	4	59409758	F	10
Mono9	Y	11945682	F	1
Mono9	1	169795561	F	1
Mono9	10	133711940	F	2
Mono9	15	43084096	R	2
Co5	2	171083460	R	3
Co5	3	99462855	R	1
Co5	11	42409416	F	1
Co5	5	66480528	R	2
Co5	3	17425481	F	5
Co5	6	117790864	F	1
Co5	8	15033002	F	13
Co5	10	52397314	R	1
Co5	1	235745535	R	1
Co5	19	32425275	R	1
Co5	3	59364797	R	2
Co5	3	117620675	R	2
Co5	10	9068234	R	1
Co5	4	160274652	F	12
Co5	20	8502370	R	1
Co5	15	94375232	F	1
Co5	14	58612895	F	3
Co6	X	140080576	F	1
Co6	17	14135828	F	5
Co6	22	30735935	F	159
Co6	6	26169134	R	4
Co6	9	71562261	R	4
Co6	11	29352756	F	2
Co6	17	16059769	R	1
Co6	9	83336344	R	4
Co6	X	42689834	R	1
Co6	X	123786551	R	1
Co6	7	69752734	R	1
Co6	X	129017341	R	5
Co6	8	81976887	F	1
Co6	6	16768560	R	4
Co6	7	119943378	R	4
Co6	7	106139616	R	1
Co6	15	66226175	R	1
Co6	8	69498718	R	4
Co6	X	104192146	R	1
Co6	7	140364289	F	1
Co6	X	65477743	F	1
Co6	7	44172976	F	1
Co6	20	605131	R	5
Co6	7	66034746	F	1
Co6	X	105141798	R	1
Co6	11	41877055	F	3
Co6	17	15311410	R	1
Co6	17	20074763	F	1
Co6	X	151292559	R	1
Co6	X	122421984	R	1
Co6	22	26377659	F	7
Co6	7	133199578	R	4
Co6	16	18874867	R	1
Co6	16	34540219	R	7
Co6	14	60679866	F	5
Co6	X	108184393	F	1
Co6	9	113180531	R	4
Co6	X	36409152	R	1
Co6	4	79191268	F	4
Co6	7	140256351	R	3
Co6	4	181370585	F	4
Co6	6	97030561	F	4
Co6	4	146435543	F	1
Co6	8	22904473	R	4
Co6	7	88825510	R	1
Co6	X	127502546	R	1
Co6	4	151790965	R	1
Co6	16	84484329	F	1
Co6	10	58073002	R	1
Co6	13	53211152	F	1
Co6	5	163943065	F	4
Co6	11	15707265	R	2
Co6	11	43217837	F	2
Co6	18	41488795	F	5
Co6	11	83137122	F	2
Co6	8	5704537	F	3
Co6	7	45086027	F	4
Co6	13	70171950	R	2
Co6	4	18555591	R	1
Co6	7	36097600	F	1
Co6	10	23243783	F	1
Co6	16	53895401	R	1
Co6	17	2422350	R	1
Co6	17	43544950	F	1
Co6	7	106341688	R	1
Co6	15	51554348	F	1
Co6	17	38309424	R	2
Co6	12	98632675	R	7
Co6	12	102424724	R	2
Co6	12	62925192	F	2
Co6	7	149729234	F	1
Co6	2	58134164	F	4
Co6	3	45608831	F	4
Co6	14	40140512	R	1
Co6	X	48938566	F	1
Co6	16	25804352	F	1
Co6	3	190256344	R	1
Co6	13	93082368	R	1
Co6	13	109181383	R	1
Co6	2	55634196	R	3
Co6	13	32291886	R	1
Co6	7	3625624	F	1
Co6	22	42710657	R	1
Co6	13	63998911	F	1
Co6	15	35301772	R	1
Co6	16	15972266	R	1
Co6	22	21520379	F	1
Co6	15	68327535	F	7
Co6	14	85953070	R	5
Co6	13	40993424	R	5
Co6	4	187355127	F	4
Co6	7	128552601	R	1
Co6	4	48614180	F	4
Co6	7	15776212	R	1
Co6	22	25155701	F	2
Co6	13	23794515	F	1
Co6	15	88554720	F	7
Co6	1	202691531	R	12
Co6	22	30837683	F	2
Co6	11	56841039	F	1
Co6	13	36460225	R	2
Co6	16	9987583	R	1
Co6	4	52523474	R	4
Co6	21	32086811	R	7
Co6	6	112451886	F	2
Co6	6	52281641	F	2
Co6	6	44867630	F	2
Co6	1	151069358	R	2
Co6	15	47016665	R	1
Co6	6	37629279	F	2
Co6	20	59118907	F	1
Co6	1	16075961	F	4
Co6	2	219824292	R	4
Co6	6	88848339	F	1
Co6	4	29665605	F	1
Co6	21	39581262	R	7
Co6	3	18639200	F	4
Co6	15	89920079	R	1
Co6	12	82827022	R	1
Co6	1	96930993	F	2
Co6	6	20322199	R	2
Co6	6	40402069	F	2
Co6	10	90653372	F	6
Co6	21	10098010	F	1
Co6	15	58313053	F	7
Co6	13	76298578	F	9
Co6	15	31446754	R	7
Co6	10	90695163	F	1
Co6	3	109326844	F	4
Co6	10	91889611	R	1
Co6	10	32088992	R	1
Co6	12	33498028	R	5
Co6	11	58782498	F	2
Co6	7	83883047	F	1
Co6	15	27349741	R	1
Co6	7	46908882	F	3
Co6	11	80423303	F	1
Co6	12	67075623	F	2
Co6	12	3733598	R	2
Co6	11	115020860	F	1
Co6	6	31424517	R	1
Co6	8	138222434	R	5
Co6	14	46834533	R	1
Co6	1	118000354	R	18
Co6	3	129839533	R	6
Co6	X	20052308	R	18
Co6	3	119266022	R	1
Co6	10	121287115	R	1
Co6	10	53408001	F	1
Co6	20	48099891	R	1
Co6	1	32978473	F	4
Co6	7	134592681	R	6
Co6	11	121555106	R	6
Co6	11	37196004	F	6
Co6	14	49836443	R	1
Co6	15	61985864	R	1
Co6	12	38173892	R	1
Co6	16	14659405	F	2
Co6	7	136481941	F	1
Co6	7	155186779	F	3
Co6	21	39455724	F	1
Co6	8	97256162	F	6
Co6	17	76588218	R	2
Co6	5	49978316	F	1
Co6	20	48548071	F	6
Co6	21	15876502	F	6
Co6	22	27057488	R	1
Co6	13	101944694	F	1
Co6	13	28269137	F	1
Co6	13	76134907	F	1
Co6	13	77699964	R	1
Co6	13	34471231	F	1
Co6	14	27980995	F	10
Co6	19	3313696	F	10
Co6	16	14488405	F	2
Co6	2	201934035	F	3
Co6	2	116427986	F	3
Co6	1	119784304	F	16
Co6	22	27008670	R	2
Co6	22	23547752	F	2
Co6	9	29192938	R	4
Co6	4	40866691	R	1
Co6	11	40197454	R	1
Co6	9	72154966	F	73
Co6	X	16448759	F	2
Co6	17	71872972	R	18
Co6	X	119007868	R	2
Co6	21	33035898	F	2
Co6	7	61430748	R	6
Co6	16	72120055	F	3
Co6	17	43904293	R	3
Co6	15	98174861	R	1
Co6	11	48211134	R	1
Co6	6	89035306	F	1
Co6	3	121503855	R	4
Co6	7	85787088	R	1
Co6	3	144801420	R	4
Co6	7	29896363	F	3
Co6	15	87537993	R	2
Co6	16	25519258	R	2
Co6	16	84381141	F	2
Co6	7	37875620	F	3
Co6	15	48433699	F	1
Co6	11	18713103	R	7
Co6	2	134756250	F	9
Co6	8	76760016	F	3
Co6	13	42016599	F	1
Co6	8	60096846	F	3
Co6	8	20471878	R	3
Co6	5	97850306	R	2
Co6	8	127922951	R	3
Co6	9	38696166	F	3
Co6	9	139327798	F	3
Co6	10	69533894	R	3
Co6	10	63650763	F	3
Co6	11	117294234	F	3
Co6	8	29799703	F	1
Co6	8	38497381	F	1
Co6	8	94869480	F	1
Co6	9	109887720	F	4
Co6	2	184406890	F	3
Co6	14	101724658	R	1
Co6	11	82463929	R	1
Co6	3	85601665	F	3
Co6	18	11965213	F	1
Co6	18	31955758	R	1
Co6	5	14938088	F	6
Co6	X	18598805	F	18
Co6	6	151038776	F	6
Co6	6	65752253	F	6
Co6	15	65920892	R	1
Co6	20	54038216	F	1
Co6	15	32713150	R	1
Co6	20	28221823	R	1
Co6	6	64586433	R	1
Co6	12	20953699	R	6
Co6	3	116789326	F	4
Co6	1	143700831	F	2
Co6	7	111164031	R	1
Co6	7	112097204	R	1
Co6	7	55816712	F	15
Co6	20	41777650	R	3
Co6	21	24624348	R	1
Co6	21	10110300	R	1
Co6	17	28814748	F	6
Co6	X	4698203	R	3
Co6	7	66569448	R	1
Co6	10	113444134	F	1
Co6	10	61743867	R	1
Co6	10	35977310	F	2
Co6	9	105868466	F	5
Co6	10	55275653	R	5
Co6	10	20187106	R	2
Co6	12	73031104	R	5
Co6	11	122315694	R	2
Co6	4	185868270	F	1
Co6	4	24542424	F	1
Co6	11	47990554	R	2
Co6	4	86643579	F	1
Co6	4	190840459	F	1
Co6	12	112028511	F	3
Co6	13	76319180	R	1
Co6	22	32758569	R	2
Co6	6	141040196	F	2
Co6	2	140589394	F	3
Co6	11	101924677	F	1
Co6	11	70103103	F	1
Co6	5	30898627	F	6
Co6	11	85623926	R	1
Co6	11	134122477	R	1
Co6	19	55627008	R	1
Co6	11	95351585	R	1
Co6	20	1477385	F	1
Co6	1	91625608	R	11
Co6	20	29448653	R	1
Co6	11	27482332	F	1
Co6	1	141816885	F	2
Co6	7	108448475	F	1
Co6	13	21919604	R	6
Co6	19	37378735	F	11
Co6	16	50816346	F	2
Co6	16	84706157	F	2
Co6	12	127617712	F	1
Co6	12	130783792	F	1
Co6	12	49278620	R	1
Co6	17	44861750	R	2
Co6	X	17697809	R	4
Co6	17	9243201	F	2
Co6	1	104299652	R	10
Co6	1	146269836	F	10
Co6	2	237695958	F	10
Co6	7	88545481	F	10
Co6	14	41767797	F	10
Co6	1	30113734	F	3
Co6	1	181698187	F	3
Co6	2	229260670	F	3
Co6	2	74069465	F	2
Co6	3	11967697	R	2
Co6	3	73338205	F	2
Co6	3	85095066	F	2
Co6	4	38576405	R	1
Co6	17	72007879	R	1
Co6	11	46961169	R	1
Co6	11	59159738	F	1
Co6	17	64779990	F	1
Co6	3	188087411	R	3
Co6	3	161770732	R	2
Co6	14	53931534	F	1
Co6	14	41479571	F	1
Co6	14	26326209	R	1
Co6	14	76026545	R	2
Co6	4	41070528	R	39
Co6	1	47107304	R	4
Co6	6	8871453	R	1
Co6	5	12106006	R	3
Co6	15	49560981	R	1
Co6	15	76215938	F	1
Co6	1	102406328	R	2
Co6	12	20086971	R	1
Co6	15	20595141	R	1
Co6	7	21655391	F	7
Co6	15	21480801	R	1
Co6	10	106958748	R	7
Co6	11	47595899	F	7
Co6	4	45335748	R	2
Co6	7	91546198	F	3
Co6	3	190153861	F	9
Co6	5	29647933	F	9
Co6	5	131984518	F	2
Co6	5	165262577	R	2
Co6	5	100764199	F	2
Co6	5	58438393	F	2
Co6	5	38495933	F	2
Co6	5	95746918	F	2
Co6	2	81577039	F	1
Co6	2	232505684	R	1
Co6	2	66418861	R	1
Co6	11	90261318	F	3
Co6	11	119304005	F	3
Co6	12	29613748	F	3
Co6	5	3526293	R	1
Co6	3	161166567	R	2
Co6	14	19373680	R	1
Co6	2	37818566	F	3
Co6	3	75149388	R	2
Co6	18	20800737	F	1
Co6	2	134406985	R	6
Co6	18	72950154	F	1
Co6	18	23055705	F	1
Co6	6	56215868	R	6
Co6	19	46745190	F	1
Co6	8	127877759	F	2
Co6	8	43125609	F	2
Co6	8	126833497	F	2
Co6	18	45786259	F	3
Co6	9	133121344	F	6
Co6	20	14957370	F	1
Co6	1	237800708	F	7
Co6	15	19970621	F	1
Co6	20	54152767	F	1
Co6	20	41911385	F	1
Co6	20	11852094	F	1
Co6	20	14629754	F	3
Co6	13	22015861	R	6
Co6	21	17282381	R	1
Co6	15	81068352	R	6
Co6	X	114198975	F	4
Co6	X	51567331	R	4
Co6	10	26193237	R	1
Co6	10	109057086	F	1
Co6	3	56876974	F	1
Co6	10	93647384	R	2
Co6	10	96442681	R	2
Co6	3	178316862	F	1
Co6	10	17054129	R	2
Co6	11	42158778	R	2
Co6	3	106641476	R	1
Co6	5	159323744	F	1
Co6	21	32588001	R	2
Co6	4	70087686	R	1
Co6	2	193767141	F	1
Co6	2	105077591	F	1
Co6	3	141703971	R	2
Co6	3	144470938	F	2
Co6	14	19970568	R	12
Co6	3	135985623	F	2
Co6	3	85793263	F	2
Co6	13	97791921	F	2
Co6	11	85729372	R	1
Co6	13	90903478	R	2
Co6	14	68025241	R	2
Co6	4	126007098	F	1
Co6	14	99396087	F	2
Co6	11	3816095	F	1
Co6	14	99506157	R	2
Co6	6	58884736	F	11
Co6	15	38373482	R	2
Co6	11	93241018	R	1
Co6	12	68573837	R	1
Co6	12	68468422	F	1
Co6	15	46308198	F	2
Co6	4	15981444	R	1
Co6	4	74926149	R	1
Co6	4	93733984	F	1
Co6	1	65678980	R	2
Co6	5	82455316	R	1
Co6	12	30997932	F	1
Co6	12	1990300	R	1
Co6	12	126296338	F	1
Co6	12	97087161	R	1
Co6	1	98143908	F	3
Co6	1	115409403	F	3
Co6	1	41709050	F	3
Co6	1	53458314	R	3
Co6	2	142481049	F	2
Co6	3	140492728	F	27
Co6	2	65483866	F	2
Co6	3	83563061	F	1
Co6	2	53707196	F	1
Co6	22	27191398	F	2
Co6	5	33567895	R	1
Co6	5	82001776	R	1
Co6	7	82640859	F	12
Co6	11	42897470	F	12
Co6	2	75686400	F	3
Co6	6	94199829	R	2
Co6	2	33684255	R	1
Co6	6	79664462	F	1
Co6	3	170790371	R	2
Co6	3	130571875	R	2
Co6	3	46421873	R	2
Co6	3	9990503	R	2
Co6	3	39703845	R	2
Co6	5	53378120	R	3
Co6	5	28448455	R	3
Co6	4	40326367	R	2
Co6	4	100979027	R	2
Co6	1	108274771	R	1
Co6	6	77235195	R	3
Co6	1	1081312	F	7
Co6	3	99190077	F	7
Co6	7	25620844	R	1
Co6	10	96153886	R	7
Co6	4	184816384	R	2
Co6	4	16993891	F	2
Co6	1	197281594	R	1
Co6	11	49922653	R	7
Co6	5	72965091	F	2
Co6	5	11032072	R	2
Co6	5	9373145	R	2
Co6	2	7022822	F	1
Co6	17	75818887	R	2
Co6	2	235141805	R	1
Co6	2	183314371	F	1
Co6	2	227415411	R	1
Co6	2	30171366	R	1
Co6	3	110984351	R	1
Co6	18	26257133	R	2
Co6	2	103096406	R	2
Co6	2	141454995	F	1
Co6	15	34488972	R	3
Co6	15	92200706	R	3
Co6	6	62562886	R	1
Co6	6	79781761	R	1
Co6	8	71592506	R	1
Co6	6	83108971	F	1
Co6	1	210587052	F	8
Co6	7	88713144	F	2
Co6	2	80890230	R	6
Co6	3	166295700	F	6
Co6	19	4866507	R	1
Co6	15	78108653	R	3
Co6	15	78239766	F	3
Co6	X	38175810	R	3
Co6	4	39042617	F	5
Co6	20	16946214	R	1
Co6	17	33039743	R	3
Co6	18	5009885	F	3
Co6	20	5788841	F	1
Co6	20	6760590	F	1
Co6	20	22769306	F	3
Co6	12	72924584	F	6
Co6	12	76685214	F	6
Co6	3	88276283	R	5
Co6	20	38589002	F	3
Co6	14	73651192	R	6
Co6	5	138656758	F	1
Co6	11	58270643	F	1
Co6	10	20522388	F	1
Co6	10	93977792	F	1
Co6	7	76808362	R	5
Co6	1	75179187	R	1
Co6	3	75149383	F	1
Co6	3	190833470	F	1
Co6	18	72997606	R	2
Co6	3	83469244	F	1
Co6	18	59184467	R	2
Co6	2	60284173	F	2
Co6	5	84654626	F	1
Co6	X	153282784	F	2
Co6	20	38806669	F	4
Co6	10	104162750	R	14
Co6	11	12095656	R	1
Co6	4	9766283	R	1
Co6	14	60477903	F	2
Co6	10	91453346	R	4
Co6	2	145478476	R	3
Co6	X	94574417	F	2
Co6	11	111301348	R	1
Co6	X	82255498	F	2
Co6	13	56722983	F	2
Co6	4	182432848	F	1
Co6	5	93690062	R	1
Co6	7	99600354	R	2
Co6	1	108272601	F	1
Co6	5	54317667	F	1
Co6	17	5281970	R	2
Co6	5	65132496	R	1
Co6	15	30813252	F	2
Co6	15	39313682	F	2
Co6	12	39770109	R	1
Co6	6	94831930	R	3
Co6	4	81398359	F	1
Co6	4	179588500	F	1
Co6	16	46186851	R	2
Co6	5	169430277	R	1
Co6	1	169361066	R	1
Co6	6	48987247	R	1
Co6	6	10772785	R	1
Co6	6	90387786	R	1
Co6	4	119868420	R	2
Co6	10	27531517	R	2
Co6	18	50158403	R	2
Co6	18	5964654	F	2
Co6	2	89875827	R	1
Co6	18	1750381	F	2
Co6	2	91154735	R	2
Co6	5	143656366	R	1
Co6	X	73422441	F	2
Co6	14	92312711	F	3
Co6	4	147478269	R	1
Co6	22	38933620	R	4
Co6	4	2979544	R	2
Co6	1	57281052	R	1
Co6	1	142748448	R	1
Co6	12	57894861	F	3
Co6	17	578476	R	1
Co6	4	190816716	R	8
Co6	1	176231362	R	1
Co6	7	43310401	R	2
Co6	6	103070883	R	1
Co6	1	158316347	R	1
Co6	3	190248906	R	5
Co6	4	44102618	F	1
Co6	7	64494757	F	2
Co6	8	57153717	R	2
Co6	2	170151140	R	1
Co6	1	48540644	R	1
Co6	3	121824832	R	1
Co6	1	109358788	F	1
Co6	15	26095580	F	1
Co6	16	80845311	F	4
Co6	7	48586103	F	3
Co6	4	32566096	F	2
Co6	8	130084523	F	8
Co6	1	165910520	F	1
Co6	10	67377349	F	2
Co6	20	4559393	F	4
Co6	3	80446242	F	1
Co6	10	131590329	R	1
Co6	3	140073425	R	1
Co6	1	239761567	R	3
Co6	1	44038039	R	3
Co6	2	89079077	R	1
Co6	2	62395304	R	2
Co6	2	84945917	F	2
Co6	5	121882776	F	1
Co6	19	3219742	R	22
Co6	4	152069490	R	2
Co6	4	188101521	F	3
Co6	4	129366317	R	3
Co6	4	63672560	F	3
Co6	4	156244788	R	1
Co6	10	44387891	R	2
Co6	13	97600859	F	8
Co6	1	178107069	F	1
Co6	6	52877262	R	2
Co6	17	36068953	F	1
Co6	5	169693220	R	8
Co6	6	138095418	F	1
Co6	13	20244734	R	3
Co6	2	171396821	F	1
Co6	6	80277320	R	3
Co6	4	93996534	R	1
Co6	3	64568171	F	5
Co6	4	11096836	F	1
Co6	4	59579716	R	1
Co6	7	90140551	F	5
Co6	3	28030423	R	1
Co6	18	1593026	F	3
Co6	18	4478061	F	3
Co6	18	36028064	R	11
Co6	16	13366019	R	4
Co6	4	542400	R	2
Co6	9	99913062	R	2
Co6	13	107447553	F	3
Co6	13	35453788	F	3
Co6	14	64859936	F	3
Co6	14	20125421	R	3
Co6	21	39881753	R	4
Co6	14	93385801	F	2
Co6	4	53594565	R	1
Co6	1	228480885	R	2
Co6	1	209464069	F	3
Co6	2	101713146	F	2
Co6	5	180401708	R	1
Co6	5	94881681	R	1
Co6	6	96320328	R	2
Co6	1	231167085	F	5
Co6	2	123932746	F	5
Co6	19	34701714	R	4
Co6	9	79858365	F	2
Co6	14	54448521	R	1
Co6	4	152203274	F	5
Co6	1	51525259	F	3
Co6	11	19711354	R	8
Co6	10	79086067	R	11
Co6	6	47350535	R	2
Co6	1	59031143	R	1
Co6	12	7147593	F	3
Co6	4	42130387	F	1
Co6	8	37806130	F	1
Co6	10	27365142	F	4
Co6	2	149578339	F	1
Co6	1	167799841	F	1
Co6	3	141496096	R	5
Co6	14	65362560	F	1
Co6	5	86332193	F	3
Co6	1	161302936	F	2
Co6	3	118078760	R	1
Co6	18	73069803	F	11
Co6	4	68892547	F	2
Co6	8	18289904	F	2
Co6	13	24269888	R	4
Co6	4	42282640	F	1
Co6	17	41341891	F	8
Co6	1	232689766	R	1
Co6	1	243658481	R	1
Co6	1	97486932	R	1
Co6	10	64847007	F	1
Co6	10	57203643	R	2
Co6	1	36212233	F	1
Co6	13	80970217	F	4
Co6	1	113518569	F	2
Co6	18	73122503	R	3
Co6	4	117725812	R	1
Co6	8	4628862	F	1
Co6	13	70034742	F	8
Co6	6	91409910	R	3
Co6	8	108041519	F	1
Co6	12	103877897	R	3
Co6	15	29515550	R	4
Co6	2	174493519	F	1
Co6	2	38828973	R	1
Co6	1	51858596	R	1
Co6	3	193124150	R	1
Co6	13	105181801	F	4
Co6	5	51731658	F	1
Co6	9	103199888	F	1
Co6	8	19333134	R	1
Co6	8	89290027	R	1
Co6	4	157328135	F	1
Co6	14	62786147	F	4
Co6	15	69516862	F	4
Co6	2	140814448	F	1
Co6	18	11034032	F	4
Co6	18	59774642	F	4
Co6	2	46680412	F	1
Co6	2	113849736	F	1
Co6	3	181936038	F	1
Co6	9	71667848	R	1
Co6	4	4491520	R	3
Co6	12	63497719	R	4
Co6	12	108814978	F	4
Co6	8	143415800	F	1
Co6	14	70466851	F	8
Co6	2	51066229	F	1
Co6	9	75662699	R	1
Co6	7	143273205	R	2
Co6	1	81753270	F	1
Co6	9	122356292	R	2
Co6	10	79784058	F	2
Co6	5	41903439	F	3
Co6	12	40980350	F	4
Co6	3	40518418	R	1
Co6	9	27151861	F	1
Co6	3	140547385	R	1
Co6	10	100704180	F	4
Co6	9	67904926	F	1
Co6	9	79019481	F	1
Co6	14	34796448	R	4
Co6	9	43576856	F	1
Co6	3	88799156	R	1
Co6	1	79536447	F	1
Co6	1	96505871	F	1
Co6	9	117999206	F	2
Co6	3	128958459	R	1
Co6	6	76761364	F	1
Co6	2	104651323	R	1
Co6	7	95101981	F	2
Co6	3	147357797	F	2
Co6	6	18267019	F	1
Co6	9	82753696	F	1
Co6	2	35128153	R	1
Co6	9	122340788	R	8
Co6	10	53432368	R	8
Co6	9	83143530	R	2
Co6	9	98672672	F	1
Co6	9	75581032	R	1
Co6	10	95646840	R	1
Co6	9	31174183	R	1
Co6	6	37380328	F	1
Co6	11	48294921	F	4
Co6	9	34354530	F	1
Co6	2	132736635	R	1
Co6	9	29331331	R	1
Co6	9	31174190	R	8
Co6	8	65515044	F	8
Co6	10	10835595	F	1
Co6	6	90008730	R	1
Co6	8	39709357	R	1
Co6	10	111939503	F	8
Co6	11	63494615	R	4
Mono10	15	30951196	F	1
Mono10	19	36914458	R	3
Mono10	8	131373027	R	1
Mono10	6	106358369	F	2
Mono10	20	22972998	R	3
Mono10	3	59493840	F	2
Mono10	14	19834345	R	1
Mono10	5	168316047	F	1
Mono10	12	33318377	F	2
Mono10	2	50399496	F	1
Mono10	21	36593890	R	3
Mono10	6	125367507	F	2
Mono10	6	121608826	R	2
Mono10	5	5912512	F	1
Mono10	2	140805711	R	2
Mono10	5	38833780	R	1
Mono10	2	91543104	F	1
Mono10	4	67463571	F	3
Mono10	X	77457947	F	6
Mono10	15	55239192	F	1
Mono10	11	47780678	R	3
Mono10	7	69313055	F	5
Mono10	1	189689725	F	3
Mono10	3	88472805	F	1
Mono10	1	119797460	F	1
Mono10	20	48064571	R	3
Mono10	13	82852717	F	4
Mono10	2	217424231	F	2
Mono10	7	112133583	F	4
Mono10	1	142121766	R	1
Mono10	1	237238653	F	2
Mono10	18	36779396	R	2
Mono10	8	43809250	F	4
Mono10	5	141320475	F	3
Mono10	4	2027298	F	3
Mono10	1	109454718	R	2
Mono10	13	91685022	F	2
Mono10	13	80479073	R	2
Mono10	X	33439390	F	2
Mono10	14	68932361	F	2
Mono10	12	87831175	F	2
Mono10	22	30055074	R	4
Mono10	13	86766691	F	2
Mono10	20	46533348	F	1
Mono11	8	34235872	R	1
Mono11	16	54058343	F	10
Mono11	4	55760881	F	5
Mono11	7	157415384	R	3
Mono11	6	7043225	R	3
Mono11	6	83307362	R	1
Mono11	11	90686839	F	1
Mono11	2	102901924	R	1
Mono11	3	76213858	R	1
Mono11	5	180446227	F	3
Mono11	6	63217353	R	1
Mono11	10	107585107	F	6
Mono11	16	54058350	F	1
Mono11	6	64857014	R	2
Co7	21	17243723	F	2
Co7	X	44038105	F	3
Co7	X	105176656	R	3
Co7	2	173010361	F	6
Co7	20	44138327	R	11
Co7	3	74626178	F	5
Co7	17	27663804	F	2
Co7	6	19748242	F	4
Co7	17	12364185	R	3
Co7	3	121942062	R	1
Co7	3	111619595	R	1
Co7	18	24649200	R	2
Co7	14	68896662	R	1
Co7	11	71229076	F	11
Co7	8	59854635	R	10
Co7	X	13609346	R	9
Co7	2	237091299	F	5
Co7	15	50607151	F	5
Co7	2	127221702	F	5
Co7	20	51708398	F	1
Co7	2	260622	F	5
Co7	2	54134077	F	15
Co7	13	101699909	R	1
Co7	13	76803354	R	2
Co7	10	43241513	F	1
Co7	15	66371057	R	7
Co7	3	79840063	R	1
Co7	15	21699124	F	3
Co7	4	174666163	F	8
Co7	7	108464867	F	8
Co7	16	66462888	F	3
Co7	21	18650850	R	1
Co7	3	54549980	R	1
Co7	2	159057473	F	4
Co7	6	43127437	F	4
Co7	10	113156997	R	1
Co7	7	116444912	R	3
Co7	13	22614426	R	1
Co7	5	75710114	F	10
Co7	3	25953183	R	1
Co7	X	64114058	R	1
Co7	10	22745356	F	2
Co7	13	36663040	R	3
Co7	15	47225777	F	7
Co7	7	44839950	F	2
Co7	6	144535154	F	1
Co7	13	100235671	F	3
Co7	3	67229397	R	7
Co7	7	127641249	F	3
Co7	14	103468035	R	3
Co7	10	102285238	R	1
Co7	1	82565668	R	2
Co7	3	153408485	F	1
Co7	3	197855923	R	8
Co7	3	127350972	F	1
Co7	17	16753870	R	1
Co7	3	136768987	R	1
Co7	13	25698423	F	3
Co7	6	28964614	R	5
Co7	5	115383489	R	1
Co7	15	71489582	R	2
Co7	13	51156716	F	3
Co7	12	46380575	R	1
Co7	11	101893666	R	1
Co7	12	126533824	R	1
Co7	4	165288991	F	2
Co7	10	79026096	F	7
Co7	18	58809502	F	1
Co7	8	107291744	F	2
Co7	13	108696219	F	3
Co7	4	71777668	F	1
Co7	12	64869898	F	3
Co7	5	96304223	F	1
Co7	10	97592607	F	1
Co7	14	29912239	F	5
Co7	1	28912297	F	3
Co7	7	15246354	F	15
Co7	15	19959404	F	1
Co7	8	125724431	F	3
Co7	11	4529094	R	4
Co7	4	153923905	R	1
Co7	4	8150344	F	1
Co7	8	30725209	F	2
Co7	14	76434327	F	1
Co7	7	110123857	F	1
Co7	4	58299935	R	5
Co7	19	60852525	F	14
Co7	7	93305230	F	5
Co7	9	106568930	R	6
Co7	3	85669288	F	2
Co7	7	112525341	R	2
Co7	8	32634029	R	2
Co7	16	9916241	R	1
Co7	10	62910777	F	3
Co7	10	122727303	F	4
Co7	10	66741010	R	3
Co7	6	14512366	F	4
Co7	3	55614913	R	2
Mono12	17	46875905	F	3
Mono12	8	89617390	F	2
Mono12	11	62390902	R	2
Mono12	21	22338382	F	14
Mono12	1	120259914	R	1
Mono12	2	48641266	R	1
Mono12	13	104369675	F	3
Mono12	9	113735632	F	2
Mono12	5	80712355	R	2
Mono12	16	81705245	R	3
Mono12	2	155406316	F	1
Mono12	5	21947522	F	1
Mono12	5	62468775	R	2
Mono12	4	128278042	F	2
Mono12	1	3369868	F	2
Mono12	7	79659369	R	3
Mono12	5	62432191	F	1
Mono12	7	57804624	F	1
Mono12	6	97575235	F	1
Mono12	21	24199986	R	2
Mono12	7	48080204	R	1
Mono12	2	123225772	F	4
Mono12	11	134432792	R	2
Mono12	11	23803005	R	2
Mono12	8	71252536	R	1
Mono12	4	142252219	F	1
Mono12	11	110907481	R	2
Mono12	14	19752750	F	2
Mono12	1	239928869	R	2
Mono12	6	28345730	R	3
Mono12	5	30586955	R	1
Mono12	2	188023452	R	2
Mono12	10	15196183	R	3
Mono12	18	9388375	R	2
Mono12	10	58131564	R	2
Mono12	2	96179266	R	1
Mono12	7	80175115	R	5
Mono12	11	42808459	F	10
Mono12	6	151222335	F	5
Mono12	8	38631984	R	1
Mono12	8	59904405	R	4
Mono12	13	54609475	F	2
Mono12	9	24294069	F	4
Mono12	14	20923163	F	21
Mono12	10	77120931	F	1
Mono12	16	54851890	R	2
Mono12	16	3593709	F	2
Mono12	X	57335224	F	3
Mono12	X	106086952	F	1
Mono12	1	11280775	R	3
Mono12	2	52277330	R	3
Mono12	4	48795660	F	5
Mono12	2	171575129	F	6
Mono12	6	108083151	F	3
Mono12	9	71152167	R	1
Mono12	11	117811407	R	1
Mono12	13	81608458	F	1
Mono12	9	73567887	F	5
Mono12	14	26022739	R	1
Mono12	10	32661490	F	1
Mono12	13	59220932	F	4
Mono12	1	53215210	R	5
Mono12	8	43214082	R	1
Mono12	X	57196202	R	2
Mono12	5	153281085	F	5
Mono12	14	41227090	R	1
Mono12	2	48641277	R	6
Mono12	10	74496187	R	1
Mono12	8	11888796	R	4
Mono12	12	43871176	F	4
Mono12	9	95536061	F	5
Mono12	9	78019200	F	19
Mono12	17	71163181	F	1
Mono12	17	47585105	R	1
Mono12	3	89692942	R	3
Mono12	10	117245200	R	10
Mono12	15	87116606	R	1
Mono12	16	59716291	R	1
Mono12	X	130622437	F	4
Co8	1	37292217	F	32
Co8	2	39457638	R	1
Co8	14	58777320	F	3
Co8	2	150010203	F	1
Co8	3	90413779	R	1
Co8	2	71776457	F	11
Co8	15	20501648	F	1
Co8	9	19724393	F	3
Co8	2	74829940	R	1
Co8	2	218012585	F	1
Co8	13	22853653	F	2
Co8	8	33517474	F	2
Co8	3	24694944	R	1
Co8	15	57889121	R	1
Co8	15	94037974	F	1
Co8	8	96043431	R	1
Co8	7	138438798	F	1
Co8	3	152495472	F	1
Co8	11	112706789	F	2
Co8	15	25555875	R	1
Co8	2	34085565	F	1
Co8	8	90252148	R	1
Co8	9	15279471	F	2
Co8	7	105211711	F	1
Co8	15	98531582	R	1
Co8	6	31490859	F	2
Co8	10	131168	F	3
Co8	2	98712279	F	1
Co8	15	29750028	F	1
Co8	8	123367671	F	1
Co8	3	179287495	F	1
Co8	10	90917785	R	2
Co8	7	79384166	R	1
Co8	2	28171095	R	1
Co8	14	90772078	F	1
Co8	8	141696692	R	1
Co8	16	66899307	F	2
Co8	9	98096749	R	2
Co8	7	2634654	F	41
Co8	2	201374881	F	1
Co8	7	46597525	R	3
Co8	1	118501725	R	1
Co8	1	41655398	F	1
Co8	14	35966954	R	1
Co8	9	85152436	F	2
Co8	6	56042951	F	1
Co8	13	95156406	R	1
Co8	7	56022257	F	7
Co8	8	56409884	F	7
Co8	8	78510991	F	7
Co8	6	69440487	F	1
Co8	9	98584270	R	1
Co8	7	148414790	R	3
Co8	6	150390844	R	3
Co8	1	197524344	F	1
Co8	3	110030696	R	1
Co8	6	96094340	F	2
Co8	6	58886362	F	1
Co8	4	36985060	F	1
Co8	5	26565964	R	1
Co8	7	112910856	R	1
Co8	2	26422969	F	6
Co8	4	156104742	F	2
Co8	17	21628369	F	7
Co8	11	19240744	R	7
Co8	1	8403602	R	1
Co8	6	114347548	R	3
Co8	14	35627164	F	2
Co8	5	45159984	F	3
Co8	3	144536282	R	1
Co8	6	124910290	F	2
Co8	6	167204962	F	2
Co8	6	64748105	F	1
Co8	6	88471290	F	1
Co8	4	146875716	F	1
Co8	4	24820154	R	1
Co8	7	52941524	R	6
Co8	3	166848674	F	3
Co8	9	73507368	R	1
Co8	13	28423428	R	1
Co8	5	29817744	R	2
Co8	13	96663090	F	2
Co8	5	158562858	F	1
Co8	13	18830035	R	1
Co8	X	11125779	F	2
Co8	3	190247389	R	4
Co8	5	179212334	F	23
Co8	12	56615180	F	1
Co8	5	26946255	R	1
Co8	3	186806467	R	2
Co8	4	27989087	F	2
Co8	13	75272686	R	1
Co8	15	33722426	F	1
Co8	2	26349087	R	10
Co8	13	39121804	F	1
Co8	14	79523156	F	3
Co8	5	64297451	F	2
Co8	5	145316488	R	1
Co8	12	37722073	F	9
Co8	22	46257477	R	2
Co8	20	25129159	F	1
Co8	9	121347763	F	1
Co8	4	112476759	R	1
Co8	12	99729900	F	1
Co8	1	173383774	R	1
Co8	13	96448793	R	1
Co8	4	52689862	R	35
Co8	11	9527708	R	1
Co8	7	40303959	F	9
Co8	21	43635633	F	2
Co8	16	9755807	R	1
Co8	6	53631604	F	2
Co8	2	102350036	F	2
Co8	2	105552960	R	2
Co8	2	2639024	F	2
Co8	12	96996567	F	1
Co8	6	98617301	R	4
Co8	1	240899992	R	3
Co8	2	206710233	F	3
Co8	21	20373894	R	4
Co8	13	94118044	R	1
Co8	5	72313551	F	2
Co8	5	7009674	F	1
Co8	5	122160564	R	1
Co8	2	12228282	R	9
Co8	6	52413051	F	1
Co8	5	117307539	R	1
Co8	1	17329469	R	2
Co8	9	126608435	F	1
Co8	4	44987668	F	6
Co8	2	122062354	F	2
Co8	3	56724753	F	3
Co8	1	203529469	F	1
Co8	1	118864920	F	2
Co8	Y	11939556	F	1
Co8	11	18473350	R	1
Co8	11	133190929	F	1
Co8	5	179301768	R	1
Co8	11	19240753	R	1
Co8	22	21964798	R	1
Co8	11	80895521	R	1
Co8	12	67125522	F	17
Co8	20	17304282	R	1
Co8	10	35544629	F	1
Co8	13	97996974	F	1
Co8	1	158675512	R	1
Co8	1	159091107	R	3
Co8	1	166769486	F	1
Co8	13	29012617	F	1
Co8	X	136043524	F	1
Co8	Y	11928024	F	1
[truncated: 3,753 more rows]
